# Supplementary material for: Molecular Characterization of Complete Simian Foamy Virus Genomes from Three Colobine Monkeys Reveals Highly Divergent Evolutionary Trajectories and Identifies Transmission to Humans
Source: Viruses. 2026 Mar 4;18(3):320. doi: 10.3390/v18030320 (PMC13030746; doi:10.3390/v18030320)
Supplement: Supplementary file 1 [file viruses-18-00320-s001.zip]

Archive with 1 entries (1 files):
- viruses-4136306-supplementary.pdf
